# Supplementary material for: Effect of Vaccination on Bordetella pertussis Strains, China
Source: Emerg Infect Dis. 2010 Nov;16(11):1695–701. doi: 10.3201/eid1611.100401 (PMC3294513; doi:10.3201/eid1611.100401)
Supplement: Technical Appendix — Characteristics of the Bordetella pertussis vaccine strains from China and B. pertussis isolates analyzed.. [file 10-0401-Techapp.xls]

## Sheet: SupplementaryTable1
Strain	Year of isolation	PFGE profile	prn allele	ptxA allele	tcfA allele	fim2 allele	fim3 allele	Serotype	Region of isolation
BP101*	1953	BPCHR1	prn1	ptxA3	tcfA2	fim2-2	fim3-1	Fim2	Beijing
BP102*	1953	BPCHR5	prn10	ptxA4	tcfA1	fim2-1	fim3-1	Fim2	Shanghai
BP100*	1953	BPCHR6	prn1	ptxA2	tcfA2	fim2-1	fim3-1	Fim2	Beijing
BP105*	1954	BPCHR2	prn7	ptxA3	tcfA2	fim2-2	fim3-1	Fim2,3	Beijing
BP103	1954	BPCHR6	prn1	ptxA2	tcfA2	fim2-1	fim3-1	Fim2,3	Beijing
BP104	1954	BPCHR6	prn1	ptxA2	tcfA2	fim2-1	fim3-1	Fim2,3	Beijing
BP111*	1955	BPCHR10	prn1	ptxA2	tcfA2	fim2-1	fim3-1	Fim2,3	Shanghai
BP106*	1955	BPCHR18	prn1	ptxA2	tcfA2	fim2-1	fim3-1	Fim2,3	Shanghai
BP107	1955	BPCHR2	prn7	ptxA3	tcfA2	fim2-2	fim3-1	Fim2,3	Shanghai
BP108	1955	BPCHR6	prn1	ptxA2	tcfA2	fim2-1	fim3-1	Fim2,3	Shanghai
BP110*	1955	BPCHR7	prn1	ptxA2	tcfA2	fim2-1	fim3-1	Fim2,3	Shanghai
BP109*	1955	Tohama	prn1	ptxA2	tcfA2	fim2-1	fim3-1	Fim2,3	Gansu
BP112	1956	BPCHR2	prn7	ptxA3	tcfA2	fim2-2	fim3-1	Fim2,3	Beijing
BP113	1956	BPCHR2	prn7	ptxA3	tcfA2	fim2-2	fim3-1	Fim2,3	Beijing
BP117*	1956	BPCHR20	prn1	ptxA2	tcfA2	fim2-1	fim3-1	Fim2,3	Shanghai
BP115*	1956	BPCHR21	prn10	ptxA4	tcfA1	fim2-1	fim3-1	Fim2,3	Shanghai
BP114*	1956	BPCHR4	prn10	ptxA4	tcfA1	fim2-1	fim3-1	Fim2,3	Shanghai
BP116	1956	BPCHR6	prn1	ptxA2	tcfA2	fim2-1	fim3-1	Fim2,3	Beijing
BP119	1957	BPCHR2	prn7	ptxA3	tcfA2	fim2-2	fim3-1	Fim2	Beijing
BP118	1957	BPCHR6	prn1	ptxA2	tcfA2	fim2-1	fim3-1	Fim2	Beijing
BP120	1957	BPCHR20	prn1	ptxA2	tcfA2	fim2-1	fim3-1	Fim2,3	Shanghai
BP124*	1958	BPCHR9	prn1	ptxA2	tcfA2	fim2-1	fim3-1	Fim2	Unknown
BP125	1958	BPCHR9	prn1	ptxA2	tcfA2	fim2-1	fim3-1	Fim2	Unknown
BP122*	1958	BPCHR20	prn1	ptxA2	tcfA2	fim2-1	fim3-1	Fim2,3	Shanghai
BP123*	1958	BPCHR6	prn1	ptxA2	tcfA2	fim2-1	fim3-1	Fim2,3	Beijing
BP127	1963	BPCHR15	prn1	ptxA1	tcfA2	fim2-1	fim3-1	Fim2	Gansu
BP126*	1963	Tohama	prn1	ptxA1	tcfA2	fim2-1	fim3-1	Fim2	Gansu
BP129*	1964	BPCHR15	prn1	ptxA1	tcfA2	fim2-1	fim3-1	Fim2	Unknown
BP130	1964	BPCHR2	prn7	ptxA3	tcfA2	fim2-1	fim3-1	Fim2	Beijing
BP128*	1964	BPCHR3	prn7	ptxA3	tcfA2	fim2-1	fim3-1	Fim2	Shanghai
BP139*	1965	BPCHR12	prn11	ptxA2	tcfA2	fim2-1	fim3-1	Fim2	Unknown
BP150	1965	BPCHR12	prn11	ptxA2	tcfA2	fim2-1	fim3-1	Fim2	Unknown
BP131*	1965	BPCHR15	prn1	ptxA1	tcfA2	fim2-1	fim3-1	Fim2	Jilin
BP132	1965	BPCHR15	prn1	ptxA1	tcfA2	fim2-1	fim3-1	Fim2	Jilin
BP133	1965	BPCHR15	prn1	ptxA1	tcfA2	fim2-1	fim3-1	Fim2	Gansu
BP134	1965	BPCHR15	prn1	ptxA1	tcfA2	fim2-1	fim3-1	Fim2	Gansu
BP135	1965	BPCHR15	prn1	ptxA1	tcfA2	fim2-1	fim3-1	Fim2	Gansu
BP136	1965	BPCHR15	prn1	ptxA1	tcfA2	fim2-1	fim3-1	Fim2	Unknown
BP137	1965	BPCHR15	prn1	ptxA1	tcfA2	fim2-1	fim3-1	Fim2	Shanghai
BP138	1965	BPCHR15	prn1	ptxA1	tcfA2	fim2-1	fim3-1	Fim2	Shanghai
BP140	1965	BPCHR15	prn1	ptxA1	tcfA2	fim2-1	fim3-1	Fim2	Shanghai
BP141	1965	BPCHR15	prn1	ptxA1	tcfA2	fim2-1	fim3-1	Fim2	Jilin
BP142*	1965	BPCHR15	prn1	ptxA1	tcfA2	fim2-1	fim3-1	Fim2	Jilin
BP143	1965	BPCHR15	prn1	ptxA1	tcfA9	fim2-1	fim3-1	Fim2	Hubei
BP144	1965	BPCHR15	prn1	ptxA1	tcfA2	fim2-1	fim3-1	Fim2	Hubei
BP145	1965	BPCHR15	prn1	ptxA1	tcfA2	fim2-1	fim3-1	Fim2	Shanghai
BP146	1965	BPCHR15	prn1	ptxA1	tcfA2	fim2-1	fim3-1	Fim2	Shanghai
BP147	1965	BPCHR15	prn1	ptxA1	tcfA2	fim2-1	fim3-1	Fim2	Hubei
BP148	1965	BPCHR15	prn1	ptxA1	tcfA2	fim2-1	fim3-1	Fim2	Unknown
BP149	1965	BPCHR15	prn1	ptxA1	tcfA2	fim2-1	fim3-1	Fim2	Unknown
BP151	1965	BPCHR15	prn1	ptxA1	tcfA2	fim2-1	fim3-1	Fim2	Unknown
BP152*	1965	BPCHR15	prn1	ptxA1	tcfA2	fim2-1	fim3-1	Fim2	Unknown
BP153*	1966	BPCHR15	prn1	ptxA1	tcfA2	fim2-1	fim3-1	Fim2	Unknown
BP154	1966	BPCHR15	prn1	ptxA1	tcfA2	fim2-1	fim3-1	Fim2	Unknown
BP155	1966	BPCHR15	prn1	ptxA1	tcfA2	fim2-1	fim3-1	Fim2	Fujian
BP156	1966	BPCHR15	prn1	ptxA1	tcfA2	fim2-1	fim3-1	Fim2	Fujian
BP157	1966	BPCHR15	prn1	ptxA1	tcfA2	fim2-1	fim3-1	Fim2	Fujian
BP158*	1966	BPCHR15	prn1	ptxA1	tcfA2	fim2-1	fim3-1	Fim2	Fujian
BP159	1967	BPCHR15	prn1	ptxA1	tcfA2	fim2-1	fim3-1	Fim2	Unknown
BP160*	1967	BPCHR15	prn1	ptxA1	tcfA2	fim2-1	fim3-1	Fim2	Unknown
BP161	1967	BPCHR15	prn1	ptxA1	tcfA2	fim2-1	fim3-1	Fim2	Unknown
BP162*	1968	BPCHR15	prn1	ptxA1	tcfA9	fim2-1	fim3-1	Fim2	Unknown
BP164	1968	BPCHR15	prn1	ptxA1	tcfA2	fim2-1	fim3-1	Fim2	Unknown
BP165	1968	BPCHR15	prn1	ptxA1	tcfA2	fim2-1	fim3-1	Fim2	Unknown
BP166	1968	BPCHR15	prn1	ptxA1	tcfA2	fim2-1	fim3-1	Fim2,3	Fujian
BP167	1969	BPCHR15	prn1	ptxA1	tcfA2	fim2-1	fim3-1	Fim2	Unknown
BP168*	1969	BPCHR15	prn1	ptxA1	tcfA5	fim2-1	fim3-1	Fim2	Sichuan
BP171*	1970	BPCHR10	prn1	ptxA2	tcfA2	fim2-1	fim3-1	Fim2	Unknown
BP170*	1970	BPCHR11	prn1	ptxA2	tcfA2	fim2-1	fim3-1	Fim2,3	Sichuan
BP169*	1970	BpFINR9	prn1	ptxA1	tcfA2	fim2-1	fim3-1	Fim2,3	Sichuan
BP172	1974	BPCHR15	prn1	ptxA1	tcfA2	fim2-1	fim3-1	Fim2,3	Unknown
BP173*	1974	BPCHR15	prn1	ptxA1	tcfA2	fim2-1	fim3-1	Fim2,3	Sichuan
BP174*	1976	BPCHR17	prn1	ptxA1	tcfA2	fim2-1	fim3-1	Fim2	Fujian
BP175*	1980	BPCHR13	prn1	ptxA2	tcfA2	fim2-1	fim3-1	Fim2	Fujian
BP177*	1983	BPCHR15	prn1	ptxA1	tcfA2	fim2-1	fim3-1	Fim2,3	Fujian
BP178	1983	BPCHR15	prn1	ptxA1	tcfA2	fim2-1	fim3-1	Fim2,3	Unknown
BP179*	1986	BpFINR9	prn1	ptxA1	tcfA2	fim2-1	fim3-1	Fim2,3	Unknown
BP181*	1997	BPCHR8	prn1	ptxA1	tcfA2	fim2-1	fim3-1	Fim2	Beijing
BP180*	1997	BPCHR8	prn1	ptxA1	tcfA2	fim2-1	fim3-1	Fim2,3	Sichuan
BP182*	1998	BpSR127	prn1	ptxA1	tcfA2	fim2-1	fim3-1	Fim3	Beijing
BP183*	1998	BpSR127	prn1	ptxA1	tcfA2	fim2-1	fim3-1	Fim3	Beijing
BP184*	1999	BpSR127	prn1	ptxA1	tcfA2	fim2-1	fim3-1	Fim3	Beijing
BP185*	1999	BpSR23	prn1	ptxA1	tcfA2	fim2-1	fim3-1	Fim3	Beijing
BP188*	2000	BpSR11	prn2	ptxA1	tcfA2	fim2-1	fim3-2	Fim3	Hebei
BP186*	2000	BpSR23	prn1	ptxA1	tcfA2	fim2-1	fim3-1	Fim3	Hebei
BP187*	2000	BpSR23	prn1	ptxA1	tcfA2	fim2-1	fim3-1	Fim3	Hebei
BP189*	2001	BpSR11	prn2	ptxA1	tcfA2	fim2-1	fim3-2	Fim3	Beijing
BP192*	2002	BPCHR19	prn1	ptxA1	tcfA2	fim2-1	fim3-1	Fim3	Beijing
BP190*	2002	BpSR127	prn1	ptxA1	tcfA2	fim2-1	fim3-1	Fim3	Beijing
BP191*	2002	BpSR127	prn1	ptxA1	tcfA2	fim2-1	fim3-1	Fim3	Beijing
BP193*	2002	BpSR23	prn1	ptxA1	tcfA2	fim2-1	fim3-1	Fim3	Beijing
BP195*	2003	BPCHR14	prn3	ptxA1	tcfA2	fim2-1	fim3-1	Fim3	Hebei
BP194*	2003	BpSR23	prn1	ptxA1	tcfA2	fim2-1	fim3-1	Fim3	Beijing
BP196*	2004	BPCHR22	prn2	ptxA1	tcfA2	fim2-1	fim3-2	Fim2,3	Beijing
BP197*	2004	BPCHR14	prn3	ptxA1	tcfA2	fim2-1	fim3-1	Fim3	Beijing
BP198*	2005	BPCHR16	prn1	ptxA1	tcfA2	fim2-1	fim3-4	Fim2,3	Beijing
Vaccine strain 18530*	Unknown	BPFINR13	prn1	ptxA3	tcfA2	fim2-2	fim3-1	Fim3	Unknown
Vaccine strain CS*	1951	BPCHR6	prn1	ptxA2	tcfA2	fim2-1	fim3-1	Fim2,3	Beijing
Vaccine strain P3s10*	1951	BPCHR6	prn1	ptxA2	tcfA2	fim2-1	fim3-1	Fim2,3	Beijing
*Re-tested in Finland
